# Supplementary material for: Sex Differences in Cognitive-Motor Dual-Task Training Effects and in Brain Processing of Semi-Elite Basketball Players
Source: Brain Sci. 2023 Mar 4;13(3):443. doi: 10.3390/brainsci13030443 (PMC10046054; doi:10.3390/brainsci13030443)
Supplement: Supplementary file 1 [file brainsci-13-00443-s001.zip]

Archive with 2 entries (2 files):
- Video S1. Cognitive-Motor Training.mov
- Video S2. Motor Training.mov
